# Supplementary material for: Root Foraging Strategy Improves the Adaptability of Tea Plants (Camellia sinensis L.) to Soil Potassium Heterogeneity
Source: Int J Mol Sci. 2022 Aug 2;23(15):8585. doi: 10.3390/ijms23158585 (PMC9369073; doi:10.3390/ijms23158585)
Supplement: Supplementary file 1 [file ijms-23-08585-s001.zip]

Archive with 1 entries (1 files):
- ijms-1823660-supplementary.pdf
